# Supplementary material for: SLITRK1-mediated noradrenergic projection suppression in the neonatal prefrontal cortex
Source: Commun Biol. 2022 Sep 9;5:935. doi: 10.1038/s42003-022-03891-y (PMC9463131; doi:10.1038/s42003-022-03891-y)
Supplement: Supplementary file 4 — Supplementary Data 1 [file 42003_2022_3891_MOESM4_ESM.xlsx]

## Sheet: Fig1a
Male	Male	Male	Male	Male	Male	Male	Male		Male	Male	Male	Male	Male	Male	Male	Male
WT	WT	WT	WT	WT	WT	WT	WT		KO	KO	KO	KO	KO	KO	KO	KO
P3	P7	P14	3W	4W	5W	6W	7W		P3	P7	P14	3W	4W	5W	6W	7W
3.34	6.24	6.81	10.3	16.8	22.5	24.6	27		3.49	5.08	6.6	8.9	15.1	20.6	21.6	22.4
3.03	5.3	6.81	10	16.7	22.4	24	25.8		3.19	4.93	6.6	8.7	14.9	20.1	20.8	21.8
3	5.23	6.7	9.6	16.5	22	23.9	25.8		3.01	4.91	6.59	8.2	14.6	19.8	20.8	21.7
2.99	5.16	6.61	9.5	16.4	21.7	23.8	25.5		2.91	4.91	6.59	8.2	14.5	19.7	20.8	21.6
2.91	5.05	6.61	9.3	16.3	21.6	23.8	25.3		2.83	4.89	6.5	8	14.1	19.7	20.8	21.6
2.9	5.04	6.33	9.2	16.1	21.6	23.5	25.1		2.58	4.84	6.5	7.8	13.9	19.6	20.6	21.5
2.81	4.89	6.33	9.1	15.9	21.2	23.3	24.6		2.52	4.78	6.4	7.5	13.9	19.1	20.6	21.5
2.73	4.83	6.3	9	15.8	20.6	23.2	24.6		2.49	4.71	6.1	7.3	13.8	19	20.6	21.5
2.71	4.82	6.2	9	15.8	20.6	23.1	24.3		2.4	4.7	6	7.22	13.6	18.8	20.3	21.4
2.71	4.8	6.05	8.8	15.7	20.5	22.8	24.3		2.39	4.66	5.7	7.1	13.6	18.7	20.3	21.3
2.7	4.72	6.05	8.7	15.6	20.5	22.8	24		2.38	4.65	5.3	7.1	13.5	18.7	20.3	21.2
2.5	4.7	5.9	7.8	15.5	20.5	22.52	23.9		2.27	4.56	5.22	6.9	13.5	18.6	20.2	21.2
2.4	4.67	5.9	7.4	15.3	20.2	22.2	23.9		2.16	4.54	5.22	5.6	13.4	18.1	20	21.2
2.29	4.63	5.4	7.4	14.9	20.1	22.1	23.5		2.05	4.54	4.1		13.2	17.7	19.8	21.1
2.13	4.63	4.85	6.4	14.6	20	21.8	23.5		2.05	4.53			12.6	17.6	19.8	20.7
2.12	4.6	4.85		14.1	20	21.7	23		1.98	4.53			11.6	16.8	19.6	20.6
1.9	4.6	4.2		14.1	19.9	21.3	22.9		1.98	4.5			11.5	16.6	19.3	20.5
	4.57	4.2		13.7	18.6	20.7	21.1		1.95	4.5			11.3
	4.52	4.2		13.6	17.9	19.9	20.7		1.78	4.5			11.1
	4.52			13.6					1.69	4.5			9.8
	4.52								1.56	4.48
	4.49									4.47
	4.46									4.4
	4.41									4.39
	4.35									4.37
	4.35									4.34
	4.29									4.33
	4.21									4.3
	4.1									4.3
	4.02									4.27
	4.01									4.21
	4.01									4.17
	4									4.06
	3.99									4.04
	3.92									4.01
	3.86									4
	3.86									3.95
	3.81									3.93
	3.81									3.92
	3.76									3.9
	3.74									3.9
	3.73									3.87
	3.7									3.83
	3.63									3.82
	3.6									3.82
	3.6									3.79
	3.54									3.6
	3.5									3.51
	3.5									3.5
	3.5									3.42
	3.41									3.3
	3.4									3.3
	3.38									2.41
	3.34
	3.29
	3.21
	3.17
	3.1
	3.05
	3.05
	3.03
	3.03
Female	Female	Female	Female	Female	Female	Female	Female		Female	Female	Female	Female	Female	Female	Female	Female
WT	WT	WT	WT	WT	WT	WT	WT		KO	KO	KO	KO	KO	KO	KO	KO
P3	P7	P14	3W	4W	5W	6W	7W		P3	P7	P14	3W	4W	5W	6W	7W
3.24	5.58	7	10.7	14.3	17.2	18.3	19.5		3.21	5.48	6.3	8.9	14.2	17.9	18.5	20.1
2.97	5.52	6.75	8.7	14	16.3	18.3	18.5		3.01	5.09	6.2	8.8	13.8	17.2	18.3	19.2
2.91	5.27	6.75	8.3	13.5	16.3	17.6	18.5		2.88	5	5.66	8.6	13.3	17.1	17.9	19
2.86	5.12	6.7	8	13.3	15.7	17.5	18.3		2.77	4.99	5.66	8.5	13	16.7	17.9	18.7
2.85	5.05	6.51	7.3	13.1	15.4	17.3	18.1		2.73	4.86	5.5	8.5	12.8	16.7	17.8	18.7
2.85	4.96	6.51	7.3	12.5	15.4	16.7	18		2.69	4.77	5.5	8.5	12.8	16.6	17.7	18.7
2.81	4.91	6.5	6.9	12.4	15.3	16.5	17.9		2.6	4.67	5.43	8.1	12.7	16.3	17.7	17.8
2.8	4.91	6.5	6.4	12	14.8	16.1	17.6		2.59	4.62	5.43	7.9	12.7	15.9	17.5	17.8
2.63	4.86	6.4	5.5	11.6					2.53	4.62	5.1	7.9	12.5	15.8	17.4	17.7
2.58	4.78	6.2		11.3					2.52	4.57	4.9	7.9	12.5	15.5	17.4	17.6
2.57	4.58	6.1		11.1					2.51	4.52	3.8	7.8	12.4	15.5	17.2	17.4
2.54	4.5	4.3		10.1					2.5	4.5	3.8	7.7	12.2	15.4	17.2	17.3
2.46	4.49			9.7					2.42	4.47		7.5	12	15.3	17	17.3
2.44	4.48								2.34	4.46		7.4	12	15.3	16.9	17.2
2.3	4.45								2.29	4.42		7.2	11.9	15.1	16.8	17.2
2.23	4.44								2.21	4.39		7.2	11.8	15.1	16.6	17.2
2.17	4.4								2.21	4.38		7.2	11.7	14.9	16.6	17.1
2.14	4.39								2.2	4.3		6.9	11.6	14.8	16.4	17.1
2.07	4.39								2.05	4.28		6.9	11.5	14.8	16.4	17.1
1.91	4.32								2.01	4.06		6.8	11.4	14.7	16.3	17.1
	4.29								1.96	4.03		6.8	11.4	14.6	16.2	16.9
	4.27								1.9	4.02		6.7	11.3	14.3	16.2	16.8
	4.26									4		6.6	11.3	13.9	16	16.7
	4.2									3.97		6.5	11
	4.2									3.96			10.9
	4.17									3.94			10.2
	4.16									3.92
	4.15									3.89
	4.14									3.6
	4.1									3.58
	4.08									3.54
	4.07									3.52
	4.04									3.5
	4.03									3.47
	4									3.47
	3.96									3.38
	3.91									3.3
	3.89									3.2
	3.87									2.91
	3.82									2.9
	3.82									2.6
	3.81									1.7
	3.81
	3.72
	3.7
	3.64
	3.64
	3.6
	3.55
	3.54
	3.5
	3.5
	3.49
	3.4
	3.4
	3.4
	3.33
	3.26
	3.26
	3.25
	3.25
	3.23
	3.23
	3.22
	3.22
	3.04
	3.04
	2.8
	2.6
	2.6

## Sheet: Fig1b
Male	Male	Male	Male	Male	Male	Male	Male	Male	Male	Male	Male	Male	Male
P4	P4	P7	P7	P10	P10	2W	2W	4W	4W	5W	5W	6W	6W
WT	KO	WT	KO	WT	KO	WT	KO	WT	KO	WT	KO	WT	KO
0.223088	1.2042	1.22666	1.0995	1.52162	0.33666	0.597015	0.787272	1.19195	0.573031	1.02546	0.796725	0.852877	0.890987
0.894753	0.383808	0.146657	1.9947	1.63407	1.01996	1.71232	1.13433	1.07745	0.67338	1.39745	0.356468	1.03479	0.399555
2.797	0.592504	0.184804	0.583236	0.616101	0.758483	1.5588	1.81991	1.30652	0.471378	0.810857	0.818734	0.829467	0.516954
0.474963	2.81859	1.07322	0.819752	1.01597	1.00665	1.10087	0.846318	0.932263	0.833497	0.749579	0.660655	0.894057	0.458964
0.695652	0.889955	0.861291	1.26481	1.18696	0.44511	0.59111	1.04051	1.0228	0.605694	0.919396	0.634708	1.05421	0.960873
0.990705	0.163118	1.84974	0.688354	0.267465	1.04458	1.59816	0.587174	0.513573	1.1482	0.767264	0.852674	0.857828	0.929327
0.491754	1.46567	0.777366	0.70107	0.680639	0.506986	0.233557	1.62834	0.84455	1.06077	0.709693	1.10887	1.30305	1.61676
1.43208	1.66477	1.88026	0.768888	1.07718	1.72854	0.608168	0.745285	0.957412	0.683874	0.897271	0.885958	0.938192	0.655959
								0.57595	0.791271	1.08747	0.812826	1.3825	0.955769
								0.896246	1.09061	1.54074	0.958394	1.10099	0.459617
								0.999079	0.850232	0.78599	0.740698	1.03283	1.25178
								1.33462	0.808689	1.24455	0.510376	0.945177	0.827509
								0.766308	0.61861	1.04446	0.636677	0.932359	0.453514
								1.50393	1.4219	1.12848	0.662663	0.841671	0.476848
								1.07735	0.855728	0.891325	0.642392		0.447796
									1.21375		0.513118		0.651431
									0.972439		0.49497		0.752595
									0.836602		0.514933		0.411183
Female	Female	Female	Female	Female	Female	Female	Female
P4	P4	P7	P7	P10	P10	2W	2W
WT	KO	WT	KO	WT	KO	WT	KO
0.563718	1.29535	1.46148	0.150048	0.602129	0.527611	1.96031	1.7425
1.15862	2.44918	0.873159	1.0639	1.35862	0.586826	0.972938	1.37117
1.81829	2.70345	1.43351	0.862986	1.27013	0.898204	2.38872	2.23979
2.03898	0.297451	1.17834	1.35467	0.780439	1.09847	0.264392	0.600951
1.7919	0.237481	0.798559	1.04101	0.779774	0.40519	0.84435	0.123339
0.28066	0.743628	1.74971	0.623927	0.91151	0.693945	1.35017
1.74393		1.06814		0.75316		0.551747
2.11094		0.803645		0.696607		0.459898

## Sheet: Fig1c
WT	KO
64.7619	75
55	76.4286
62.1429	78.8095
59.2857	77.8571
75.7143	60.2381
54.7619	73.3333
46.4286	75
67.619	76.6667
65.9524	81.6667
59.2857	77.619
66.1905	65.9524
57.8571	74.0476
60.2381	65.9524
71.1905	63.5714
60.2381	56.6667

## Sheet: Fig1d
Calling/min									MaxAmp									Upward-Convex
Male	Male	Male	Male	Male	Male	Male	Male		Male	Male	Male	Male	Male	Male	Male	Male		Male	Male	Male	Male	Male	Male	Male	Male
P4	P4	P7	P7	P10	P10	P14	P14		P4	P4	P7	P7	P10	P10	P14	P14		P4	P4	P7	P7	P10	P10	P14	P14
WT	KO	WT	KO	WT	KO	WT	KO		WT	KO	WT	KO	WT	KO	WT	KO		WT	KO	WT	KO	WT	KO	WT	KO
32.3333	38	35.3333	81	2.66667	2.33333	2.33333	3		-2.9	-12.51	-4.33	-9.92	-31.5	-27.46	-26.49	-19.73		0.0824742	0.0438596	0.160377	0.115226	0.25	0.142857	0	0.222222
14.3333	8	17.3333	3.33333	9	5.66667	33.6667	0		-12.39	-24.12	-9.53	-24.72	-24.94	-31.16	-22.28	-37.86		0.0232558	0	0.0384615	0	0.111111	0	0	0
29	4.66667	31.3333	12.6667	36.6667	9	88	0.333333		-21.57	-10.46	-17.97	-19.9	-14.52	-23.45	-12.99	-29.58		0.091954	0	0.202128	0.0263158	0.109091	0.185185	0.0909091	0.171875
3.66667	12.6667	32	0.666667	0	3	0	21.3333		-16.35	-20.07	-3.99	-29.63	-33.21	-29.74	-34.03	-26.43		0.181818	0.0263158	0.166667	0	0	0	0.0588235	0.0416667
43.6667	13.3333	28.3333	2	1.33333	2.33333	5.66667	32		-10.84	-27.97	-4.37	-27.64	-17.69	-26.43	-33.34	-35.74		0.167939	0.05	0.0470588	0	0	0	0.136364	0.111111
14.3333	37	16.6667	23.3333	20	0.333333	7.33333	3		-15.92	-12.88	-19.16	-20.79	-30.31	-39.9	-18.76	-19.21		0	0.126126	0.12	0.0285714	0.116667	0	0.215909	0.133333
37.6667	4.33333	51.3333	49.6667	9	5	29.3333	40		-1.71	-31.7	-16.85	-19.76	-23.06	-24.64	-25.16	-11.76		0.0265487	0	0.0909091	0.0805369	0.296296	0	0.0689655	0.0720721
0	5.66667	33	46	18.3333	4.33333	9.66667	74		-13.47	-23.81	-2.92	-20.58	-20.7	-26.24	-16.45			0	0	0.0707071	0.108696	0.145455	0.0769231	0.186047
3.66667		12.3333		19.6667		14.3333					-15.86									0.0810811		0.254237
Female	Female	Female	Female	Female	Female	Female	Female		Female	Female	Female	Female	Female	Female	Female	Female		Female	Female	Female	Female	Female	Female	Female	Female
P4	P4	P7	P7	P10	P10	P14	P14		P4	P4	P7	P7	P10	P10	P14	P14		P4	P4	P7	P7	P10	P10	P14	P14
WT	KO	WT	KO	WT	KO	WT	KO		WT	KO	WT	KO	WT	KO	WT	KO		WT	KO	WT	KO	WT	KO	WT	KO
8	13.3333	68.3333	5	19.6667	0	5.33333	3		-5.88	-8.92	-17.93	-32.84	-22.89	-22.3	-33.48	-27.97		0.0833333	0.025	0.097561	0	0.0677966	0	0	0
45	0.666667	7.66667	0.666667	10	3.66667	12.6667	60.6667		-2.58	-26.56	-19.52	-26.21	-31.16	-25.27	-21.44	-20.54		0.0740741	0	0.173913	0	0.0333333	0.0666667	0.0789474	0.10989
9	25	46	4.66667	9.33333	5	4.66667	0.666667		-2.74	-11.38	-11.72	-23.56	-27.83	-34.26	-33.48	-38.6		0.037037	0.0533333	0.0434783	0	0.107143	0	0	0
38.6667	43	29.6667	1	8	0.666667	61.6667	93.6667		-6.25	-16.43	-8.76	-35.03	-29.4	-26.54	-22.47	-13.39		0.103448	0.0620155	0.11236	0	0.0416667	0	0.108108	0.149466
23.6667	34.3333	18.6667	1	5.66667	3.66667	165.333	48.3333		-16.97	-3.01	-3.26	-31.41	-22.39	-23.86	-20.33	-19.8		0.0140845	0.0485437	0.0535714	0	0	0.0833333	0.237903	0.110345
16.3333	17.6667	9	10	33.3333	4	64.6667	124		-1.91	-10.34	-23.39	-16.57	-26.49		-13.99	-3.23		0.102041	0.0566038	0	0.0666667	0.2		0.103093	0.150538
22.3333		99		38.3333		52.6667			-1.93		-3.34		-21.9		-18.62			0.0746269		0.23569		0.156522		0.164557
17.6667		8.33333		15		0			-25.92		-19.87		-10.75					0.0566038		0.08		0		0

## Sheet: Fig2b,c
NET fiber dencity									Varicosity size
Male	Male	Male	Male	Male	Male	Male	Male		Male	Male	Male	Male	Male	Male	Male	Male
P3	P3	1W	1W	5W	5W	6M	6M		P3	P3	1W	1W	5W	5W	6M	6M
WT	KO	WT	KO	WT	KO	WT	KO		WT	KO	WT	KO	WT	KO	WT	KO
1.14423	0.783191	0.646072	1.90759	1.59089	1.06747	0.421449	0.72882		0.882578	1.7515	1.06303	1.08153	1.09239	0.888955	0.97172	0.896509
1.31852	1.58574	1.32911	2.25422	1.30176	1.84911	0.613628	0.990309		1.16743	1.31754	1.00089	1.01253	0.94484	0.961175	1.00037	0.914924
0.712387	0.928438	1.93532	2.78994	0.476879	3.02298	0.945293	1.06982		0.946352	0.813561	1.04814	1.22037	0.895141	0.822576	1.03247	0.978832
0.824869	0.57986	0.633333	1.70748	0.630473	0.427877	1.04533	0.69426		1.00364	1.66816	0.933034	1.14069	1.06763	0.832489	0.982493	0.900879
	0.660825	0.456156	1.70525			1.9743	0.785745			0.943363	0.954907	1.00572			1.01294	0.904196
	0.373101	0.850249				1.05261	1.15667			1.03074	1.0248				0.978549	0.944261
		1.14975				1.15553	1.05829				0.975199				1.12832	1.01347
						1.09653	1.38779								0.898185	0.862047
						0.695332	0.651297								0.994947	0.89298
		Female	Female	Female	Female
		1W	1W	5W	5W						Female	Female	Female	Female
		WT	KO	WT	KO						1W	1W	5W	5W
		0.55369	1.2747	2.23892	2.14521						WT	KO	WT	KO
		0.780508	2.65426	1.67461	1.48951						1.24024	1.06385	1.006	0.967785
		0.682102	4.18793	1.37219	1.98308						0.987955	1.01909	1.04777	0.995391
		0.838063	1.99296	0.574256	0.953835						1.03523	1.17747	0.967392	0.977604
		1.16946	0.792222	1.1215	0.802204						0.950148	1.07979	0.8183	0.809263
		0.987196	0.770824	1.99489	0.0612909						1.07438	0.606302	0.83347	0.740882
		0.654419	0.806012	1.19558	0.646314						0.744581	0.737573	0.916518	0.759552
		0.773009	2.19258	1.35456	1.65747						0.911248	1.01894	0.938239	0.788224
					3.0457								0.880266	0.809553
														0.732511

## Sheet: Fig2e
Male	Male	Male	Male
P3	P3	P7	P7
WT	KO	WT	KO
1.12267	1.27289	1.18994	1.55935
0.818743	0.948954	1.11276	1.43009
0.991788	0.880145	1.28894	1.23146
1.0668	0.745177	0.535815	1.09173
	0.996202	0.72497	1.22942
	0.791577	1.14757	1.44776
		Female	Female
		P7	P7
		WT	KO
		0.934187	1.23428
		0.74806	1.3024
		1.31775	1.19827
		0.812742	0.958983
		1.16526	1.25642
		0.908281	1.0887
		1.11371

## Sheet: Fig3b,c
SERT fiber density					Varicosity size
Male	Male	Male	Male		Male	Male	Male	Male
1W	1W	6M	6M		1W	1W	6M	6M
WT	KO	Wt	KO		WT	KO	WT	KO
0.673632	1.35219	0.876214	0.954507		0.885078	1.26855	1.02227	1.00915
1.39029	1.39507	1.0109	0.955852		1.08624	1.34601	0.970372	1.0791
0.909657	1.25808	0.928727	0.851759		1.05121	1.43141	0.987884	1.11181
0.830421	0.684837	1.18416	1.33516		0.983123	1.03137	1.01947	1.02492
1.196	1.07143				0.994354	1.1159
1.2927	0.620695				1.0553	1.08065
0.7073					0.944701
Female	Female				Female	Female
1W	1W				1W	1W
WT	KO				WT	KO
0.492798	0.729906				0.900912	0.937523
1.21695	0.312616				0.91133	0.857382
0.532982	1.0402				1.07031	1.11318
0.481112	0.357646				1.04252	1.01986
1.14904	0.187146				0.988643	0.938234
	0.487029					1.05221

## Sheet: Fig3e,f,g
SERT density			Varicosity size			Varicosity density
Male	Male		Male	Male		Male	Male
WT	KO		WT	KO		WT	KO
0.488233	1.67079		1.05019	1.36247		0.485085	1.32155
1.43822	1.32476		0.962438	1.37376		1.04676	1.10985
1.32346	1.55067		1.06122	1.37605		1.59567	1.30872
0.750085	0.321996		0.926149	0.945531		0.872481	0.798658
1.25152			0.976927			1.20134
0.74848			1.02307			0.798658
Female	Female		Female	Female		Female	Female
WT	KO		WT	KO		WT	KO
0.572948	0.59756		0.904031	0.94295		0.459554	0.574442
1.43533	0.686175		1.16563	1.00729		1.2574	0.874429
0.769948	1.29083		0.986818	0.967178		0.865772	0.852349
0.629769	0.891502		0.982935	0.887634		0.657718	0.510067
	2.00051			0.939267			0.684564

## Sheet: Fig3i,j
Size			Dencity
Male	Male		Male	Male
WT	KO		WT	KO
1.01755	0.974706		0.829582	0.728522
0.950157	0.956939		1.12862	0.996564
1.0323	1.11775		1.0418	0.680412
1.02451			0.859107
0.975491			1.14089

## Sheet: Fig3l
Wt	KO
1.00605	1.06867
1.00564	1.12859
0.992959	1.13042
0.995347	1.01899

[truncated: 20 more sheets: Fig4c,d, Fig5b,c, Fig6a, Fig6c,d,e, Fig8c,d, Fig8f,g, Fig8i, Fig9b, Fig9d,e, Fig9g, Fig9h, SupplFig1, SupplFig2, SupplFig3, SupplFig5, SupplFig6, SupplFig7, SuppleFig8, SupplFig9, SuppleTable1]
